# Supplementary material for: Structure–Biomedical Activity Relationship of Tunable Ceria–Graphene Nanocomposites Leading to Divergent Cellular Responses
Source: Int J Mol Sci. 2026 May 26;27(11):4772. doi: 10.3390/ijms27114772 (PMC13256777; doi:10.3390/ijms27114772)
Supplement: Supplementary file 1 [file ijms-27-04772-s001.zip]

Archive with 1 entries (1 files):
- ijms-4208520-supplementary.pdf
